# Supplementary material for: Comparison of Three Quality of Life Instruments in Lymphatic Filariasis: DLQI, WHODAS 2.0, and LFSQQ
Source: PLoS Negl Trop Dis. 2014 Feb 20;8(2):e2716. doi: 10.1371/journal.pntd.0002716 (PMC3930502; doi:10.1371/journal.pntd.0002716)
Supplement: Table S1 — Complete study dataset. (First tab) Dataset of demographics and disease characteristics. (Second tab) Dataset of DLQI domain scores. (Third tab) Dataset of LFSQQ domain scores. (Fourth tab) Dataset of WHODAS 2.0 scores. (XLSX) [file pntd.0002716.s001.xlsx]

## Sheet: Disease and Demographics
Disease and Demographics
ID Number	Stage	Gender	Age	Education	Marital Status	Occ. (Full)	Occ. (Part)	Occ. (Unemp)	Occ. (House)	Occ. (Ret)	Primary Income	SES	Ration Card	Water	Hx (HT)	Hx (Diabetes)	Hx (Thyroid)	Hx (Stroke)	Hx (Glau.)	Hx (Asthma)	Hx (Kidney St.)	Hx (Dep)	Hx (Arth.)	Hx (Fever)	Family Hx	Onset Age	Duration	Limbs	Disease Act.	Wounds
Cases
1	3	2	51	5	1	1	2	2	2	2	1	1	2	2	2	2	2	2	2	2	2	2	2	6	2	14	37	1	2	2
2	3	2	59	4	2	2	2	2	1	2	2	3	1	1	2	2	1	2	2	2	2	2	2	1	2	40	19	1	2	1
3	3	1	47	4	2	2	1	2	2	2	1	1	2	2	2	2	2	2	2	2	2	2	2	2	2	10	37	1	2	1
4	2	1	22	5	1	1	2	2	2	2	2	2	1	2	2	2	2	2	2	2	2	2	2	2	2	16	6	1	1	2
5	3	1	39	4	2	1	2	2	2	2	1	2	1	1	2	2	2	2	2	2	2	2	2	24	2	32	7	1	2	1
6	2	2	33	5	2	1	2	2	2	2	1	1	2	3	2	2	2	2	2	2	2	2	2	1	2	24	9	2	2	2
7	2	1	35	4	2	1	2	2	2	2	1	2	1	2	2	2	2	2	2	2	2	2	2	1	2	25	10	1	3	2
8	3	2	76	3	2	2	2	2	1	2	2	3	1	2	2	2	2	2	2	2	2	2	2	5	2	25	51	1	3	2
9	2	2	59	3	4	2	2	2	1	2	2	2	1	2	1	2	2	2	2	2	2	2	2	4	1	54	5	2	2	2
10	3	2	55	2	3	2	2	2	1	2	2	3	1	2	2	2	2	2	2	2	2	2	2	5	1	30	25	1	2	2
11	2	2	33	3	2	2	1	2	2	2	1	2	1	2	1	2	2	2	2	2	2	2	2	2	1	31	2	1	3	2
12	2	1	23	4	1	1	2	2	2	2	2	2	1	2	2	2	2	2	2	2	2	2	2	4	2	14	9	1	1	2
13	3	1	34	5	1	1	2	2	2	2	2	1	2	1	2	2	2	2	2	2	2	2	2	0	2	8	26	2	1	1
14	2	2	35	1	1	2	2	1	2	2	2	1	2	2	2	2	2	2	2	2	2	2	2	3	2	28	7	1	2	2
15	2	2	80	2	2	2	2	2	1	2	2	2	1	2	2	2	2	1	2	2	2	2	2	6	2	10	70	2	2	2
16	3	2	47	4	2	2	2	2	1	2	2	3	1	2	1	2	2	2	2	2	2	2	2	1	1	25	22	1	2	1
17	2	2	60	1	2	2	2	2	1	2	2	3	1	2	2	1	2	2	2	2	2	2	2	1	2	42	18	1	3	2
18	3	2	65	1	2	2	2	2	1	2	2	3	1	1	1	1	2	2	2	2	2	2	2	0	2	45	20	2	1	1
19	2	2	64	2	2	2	2	2	1	2	2	3	1	1	2	1	2	2	2	2	2	2	2	1	2	62	2	1	1	2
20	3	2	52	1	2	2	2	2	1	2	2	2	1	2	2	2	2	2	2	2	2	2	2	6	1	21	31	1	2	2
21	3	2	65	1	2	2	2	2	1	2	2	3	1	1	1	2	2	2	2	2	2	2	2	1	2	40	25	1	2	2
22	2	2	50	2	2	2	2	2	1	2	2	3	1	2	1	1	2	2	2	2	2	2	2	8	2	38	12	1	2	2
23	2	2	75	2	2	2	2	2	1	2	2	3	1	2	1	2	2	2	1	2	2	2	2	1	2	73	2	1	1	2
24	3	1	79	3	2	2	2	2	2	1	2	3	1	1	2	2	2	2	2	2	2	2	2	2	2	77	2	1	1	1
25	2	2	48	1	2	2	2	2	1	2	2	3	1	1	2	2	2	2	2	2	2	2	2	2	2	20	18	1	2	2
26	2	2	40	1	2	2	2	2	1	2	2	3	1	1	2	2	2	2	2	2	2	2	2	4	2	33	7	1	1	2
27	2	2	68	1	2	2	2	2	1	2	2	2	1	2	1	2	2	2	2	2	2	2	2	1	2	65	3	1	1	2
28	3	2	40	2	2	2	2	2	1	2	2	3	1	1	1	1	2	2	2	2	2	2	2	2	2	30	10	1	2	2
29	2	2	65	1	4	2	2	2	1	2	2	1	2	2	1	2	2	2	2	2	2	2	2	1	2	45	20	1	3	2
30	3	2	62	2	4	2	2	2	1	2	2	3	1	2	1	2	2	2	2	2	2	2	2	1	2	38	24	1	2	2
31	2	2	60	1	4	2	2	2	1	2	2	3	1	2	2	2	2	2	2	2	2	2	2	2	2	57	3	1	1	2
32	2	2	70	1	4	2	2	2	1	2	2	1	2	2	2	2	2	2	2	2	2	2	2	1	1	36	34	1	2	2
33	2	2	52	1	2	2	2	2	1	2	2	3	1	2	2	2	2	2	2	2	2	2	2	2	1	28	14	1	2	2
34	2	2	59	1	2	1	2	2	2	2	2	1	2	2	2	2	2	2	2	1	2	2	2	5	2	38	21	1	2	2
35	2	2	32	4	2	2	2	2	1	2	2	2	2	2	2	2	2	2	2	2	1	2	2	2	1	18	14	1	1	2
36	3	1	27	3	1	1	2	2	2	2	2	2	1	1	2	2	2	2	2	2	2	2	2	18	2	7	20	1	1	1
Controls
37	-9	2	60	5	2	2	2	2	1	2	2	4	1	2	1	1	2	2	2	2	2	2	2	-9	-9	-9	-9	-9	-9	-9
38	-9	2	61	2	2	1	2	2	2	2	2	2	2	1	2	2	2	2	2	2	2	2	2	-9	-9	-9	-9	-9	-9	-9
39	-9	1	41	5	4	1	2	2	2	2	1	4	1	2	1	2	2	2	2	2	2	1	2	-9	-9	-9	-9	-9	-9	-9
40	-9	2	60	4	2	2	2	2	2	1	2	3	1	2	2	2	2	2	2	2	2	2	2	-9	-9	-9	-9	-9	-9	-9
41	-9	2	69	4	2	2	2	2	2	1	2	3	1	2	2	2	2	2	2	2	2	2	2	-9	-9	-9	-9	-9	-9	-9
42	-9	2	59	5	2	1	2	2	2	2	2	2	2	2	2	2	2	2	2	2	2	2	2	-9	-9	-9	-9	-9	-9	-9
43	-9	2	36	4	2	1	2	2	2	2	2	3	1	2	2	2	2	2	2	2	2	2	2	-9	-9	-9	-9	-9	-9	-9
44	-9	2	50	4	2	1	2	2	2	2	2	3	1	2	2	2	2	2	2	2	2	2	2	-9	-9	-9	-9	-9	-9	-9
45	-9	2	32	4	2	1	2	2	2	2	2	3	1	1	2	2	2	2	2	2	2	2	2	-9	-9	-9	-9	-9	-9	-9
46	-9	2	47	4	2	1	2	2	2	2	2	3	1	2	2	2	2	2	2	2	2	2	2	-9	-9	-9	-9	-9	-9	-9
47	-9	2	65	4	4	2	2	2	2	1	2	2	2	2	1	1	2	2	2	2	2	2	2	-9	-9	-9	-9	-9	-9	-9
48	-9	1	49	4	2	2	2	2	2	1	1	2	2	2	1	2	2	2	2	2	2	2	2	-9	-9	-9	-9	-9	-9	-9
49	-9	2	70	4	1	2	2	2	2	1	2	2	2	1	2	1	2	2	2	2	2	2	2	-9	-9	-9	-9	-9	-9	-9
50	-9	2	77	3	2	2	2	2	2	1	2	4	1	2	2	2	2	2	2	2	2	2	2	-9	-9	-9	-9	-9	-9	-9
51	-9	2	50	4	2	1	2	2	2	2	2	3	1	1	2	2	2	2	2	2	2	2	2	-9	-9	-9	-9	-9	-9	-9
52	-9	2	63	4	4	2	2	2	2	1	1	3	1	3	1	2	2	2	2	2	2	2	2	-9	-9	-9	-9	-9	-9	-9
53	-9	2	56	4	2	2	2	2	2	1	2	1	2	2	2	2	2	2	2	2	2	2	2	-9	-9	-9	-9	-9	-9	-9
54	-9	2	57	4	1	2	2	2	2	1	2	3	1	1	2	2	2	2	2	2	2	2	2	-9	-9	-9	-9	-9	-9	-9
55	-9	2	67	4	2	2	2	2	2	1	1	3	1	2	2	2	2	2	2	2	2	2	2	-9	-9	-9	-9	-9	-9	-9
56	-9	2	41	5	2	1	2	2	2	2	2	2	2	2	2	2	2	2	2	2	2	2	2	-9	-9	-9	-9	-9	-9	-9
57	-9	2	42	4	2	1	2	2	2	2	2	3	1	2	2	2	2	2	2	2	2	2	2	-9	-9	-9	-9	-9	-9	-9
58	-9	1	22	5	1	1	2	2	2	2	2	3	1	2	2	2	2	2	2	2	2	2	2	-9	-9	-9	-9	-9	-9	-9
59	-9	2	76	2	2	2	2	2	2	1	2	2	2	2	1	2	2	2	2	2	2	2	2	-9	-9	-9	-9	-9	-9	-9
60	-9	2	67	4	2	2	2	2	2	1	2	3	1	2	2	2	2	2	2	2	2	2	2	-9	-9	-9	-9	-9	-9	-9
61	-9	2	65	3	1	2	2	2	2	1	2	2	2	2	2	1	2	2	2	2	2	2	2	-9	-9	-9	-9	-9	-9	-9
62	-9	2	33	5	2	1	2	2	2	2	2	3	1	2	2	2	2	2	2	2	2	2	2	-9	-9	-9	-9	-9	-9	-9
63	-9	2	33	5	2	1	2	2	2	2	2	3	1	2	2	2	2	2	2	2	2	2	2	-9	-9	-9	-9	-9	-9	-9
64	-9	2	54	3	1	2	2	2	2	1	1	2	2	2	2	2	2	2	2	2	2	2	2	-9	-9	-9	-9	-9	-9	-9
65	-9	1	24	5	1	1	2	2	2	2	2	3	1	2	2	2	2	2	2	2	2	2	2	-9	-9	-9	-9	-9	-9	-9
66	-9	2	52	4	1	2	2	2	2	1	2	2	2	2	2	2	2	2	2	2	2	2	2	-9	-9	-9	-9	-9	-9	-9
67	-9	2	51	5	1	1	2	2	2	2	1	3	1	2	2	2	2	2	2	2	2	2	2	-9	-9	-9	-9	-9	-9	-9
68	-9	1	37	3	2	1	2	2	2	2	1	2	2	2	2	2	2	2	2	2	2	2	2	-9	-9	-9	-9	-9	-9	-9
69	-9	2	79	2	4	2	2	2	2	2	2	1	2	1	2	2	2	2	2	2	2	2	1	-9	-9	-9	-9	-9	-9	-9
70	-9	1	32	4	2	1	2	2	2	2	1	2	2	2	2	2	2	2	2	2	2	2	2	-9	-9	-9	-9	-9	-9	-9
71	-9	1	78	2	4	2	2	2	2	1	2	2	2	1	1	1	2	2	2	2	2	2	2	-9	-9	-9	-9	-9	-9	-9
72	-9	1	27	3	2	1	2	2	2	2	1	1	2	2	2	2	2	2	2	2	2	2	2	-9	-9	-9	-9	-9	-9	-9

## Sheet: DLQI
DLQI
	Symptoms & Feelings		Daily Activities		Lesiure		Work & School	Personal Relationships		Treatment
Patient ID	Q1	Q2	Q3	Q4	Q5	Q6	Q7	Q8	Q9	Q10
Cases
1	3	3	0	1	1	0	0	3	0	0
2	0	2	0	0	1	0	0	1	0	0
3	3	3	3	2	2	0	0	0	0	3
4	2	1	0	0	0	1	3	0	0	0
5	0	0	1	0	0	3	0	0	0	0
6	0	1	1	0	1	2	3	2	0	0
7	0	3	1	1	1	3	3	0	0	0
8	2	2	0	0	3	0	0	0	0	1
9	0	0	0	0	0	0	0	0	0	1
10	0	2	0	0	2	0	0	1	0	1
11	3	1	0	0	2	0	2	2	0	1
12	3	1	1	1	0	3	0	0	0	1
13	3	0	3	0	0	3	3	0	0	0
14	0	3	3	3	2	3	2	0	0	0
15	1	1	1	0	2	3	3	3	0	1
16	0	3	0	0	0	0	1	0	0	0
17	0	1	0	0	0	0	0	0	0	1
18	2	3	3	0	3	0	0	0	0	0
19	1	1	0	0	0	0	0	0	0	1
20	3	2	1	1	1	0	0	0	0	0
21	2	2	1	0	1	0	0	0	0	1
22	3	1	1	0	1	0	0	1	0	0
23	3	1	1	0	1	0	0	0	0	0
24	3	2	2	0	3	0	0	1	0	0
25	2	1	0	0	1	0	0	1	0	0
26	2	1	1	0	1	0	0	1	0	0
27	2	1	1	0	2	0	0	0	0	0
28	3	2	1	0	2	0	0	1	0	0
29	1	1	0	0	1	0	0	0	0	1
30	2	1	1	0	0	0	0	1	0	1
31	1	3	2	0	2	0	0	1	0	0
32	1	3	1	0	1	0	0	1	0	0
33	3	1	1	0	1	0	0	0	0	0
34	2	0	0	0	0	0	1	0	0	0
35	1	3	1	0	1	0	0	2	0	0
36	3	3	0	0	0	3	3	1	0	0
Controls
37	0	0	0	0	0	0	0	0	0	0
38	0	0	0	0	0	0	0	0	0	0
39	0	0	0	0	0	0	0	0	0	0
40	0	0	0	0	0	0	0	0	0	0
41	0	0	0	0	0	0	0	1	0	0
42	0	0	0	0	0	0	0	0	0	0
43	0	0	0	0	0	0	0	0	0	0
44	0	0	0	0	0	0	0	0	0	0
45	0	0	0	0	0	0	0	0	0	0
46	1	0	1	0	0	0	0	0	0	0
47	1	0	0	0	0	0	0	0	0	0
48	0	0	0	0	0	0	0	0	0	0
49	0	0	0	0	0	0	0	0	0	0
50	0	0	0	0	0	1	0	0	2	0
51	0	0	0	0	0	0	0	0	0	0
52	0	0	0	0	0	0	0	0	0	0
53	0	0	0	0	0	0	0	0	0	0
54	0	0	0	1	0	0	0	0	0	0
55	0	0	0	0	0	0	0	0	0	0
56	0	0	0	0	0	0	0	0	0	0
57	0	0	0	0	0	0	0	0	0	0
58	0	1	1	0	1	0	0	0	0	0
59	0	0	0	0	0	0	0	0	0	0
60	0	0	0	0	0	1	0	0	1	0
61	0	0	0	0	0	0	0	0	0	0
62	0	3	1	1	0	1	0	0	0	1
63	1	2	0	0	0	0	0	0	0	0
64	0	0	0	0	0	0	0	0	0	0
65	0	0	0	0	0	0	0	0	0	0
66	0	0	0	1	0	0	0	0	0	0
67	0	0	0	0	0	0	0	0	0	0
68	0	0	0	0	0	0	0	0	0	0
69	0	0	0	0	0	0	0	0	0	0
70	0	0	0	0	0	0	0	0	0	0
71	1	0	0	0	0	0	0	0	0	0
72	1	0	0	1	0	0	0	0	0	0

## Sheet: LFSQQ
LFSQQ
	Mobility								Self-Care					Usual Activities							Sign/Symptoms					Pain/Discomfort							Cognition & Anxiety							Social Participation
Patient ID	Q1	Q2	Q3	Q4	Q5	Q6	Q7	Q8	Q9	Q10	Q11	Q12	Q13	Q14	Q15	Q16	Q17	Q18	Q19	Q20	Q21	Q22	Q23	Q24	Q25	Q26	Q27	Q28	Q29	Q30	Q31	Q32	Q33	Q34	Q35	Q36	Q37	Q38	Q39	Q40	Q41	Q42	Q43	Q44
Cases
1	0	0	0	0	0	2	0	0	0	0	0	0	0	0	0	0	0	0	0	0	4	0	2	2	0	0	0	0	0	1	0	1	3	0	2	0	0	3	2	0	3	0	1	0
2	0	3	2	3	3	2	3	4	0	1	2	4	0	1	2	3	2	0	0	0	4	2	0	2	3	3	2	2	0	0	0	1	4	3	3	3	4	1	1	4	3	3	2	3
3	0	4	2	1	2	2	1	2	0	0	-9	2	-9	-9	-9	-9	-9	3	2	-9	4	2	1	0	2	0	2	2	0	0	0	0	4	3	3	1	3	3	1	4	2	3	1	3
4	0	2	0	0	3	0	2	0	0	0	0	0	0	-9	-9	-9	-9	0	0	0	4	0	-9	-9	0	0	0	1	0	0	-9	0	0	0	2	0	0	2	3	1	0	0	0	1
5	0	0	0	0	2	0	2	0	0	0	-9	0	-9	-9	1	-9	-9	-9	2	-9	3	-9	1	-9	2	2	0	2	0	0	0	0	0	0	0	0	0	0	0	1	1	0	0	0
6	2	2	2	0	1	-9	2	0	0	0	3	1	0	0	0	-9	-9	0	1	-9	1	0	0	0	0	0	1	1	0	0	0	0	1	2	3	0	1	1	1	2	1	1	0	1
7	0	0	1	0	3	3	4	1	0	0	-9	0	-9	-9	-9	-9	-9	1	3	-9	4	0	1	0	1	0	1	2	0	0	-9	1	3	3	3	2	1	4	0	3	2	1	0	3
8	0	0	1	0	1	1	3	0	0	0	0	0	-9	0	0	0	0	0	-9	-9	4	0	1	0	1	0	1	1	0	2	-9	1	2	1	1	0	1	1	0	1	2	2	1	1
9	0	0	1	0	0	0	1	0	0	0	0	0	-9	0	0	0	-9	0	-9	-9	1	0	0	1	0	0	0	0	0	2	1	0	0	0	0	0	1	1	0	1	0	0	0	0
10	2	2	3	0	1	1	4	0	0	0	0	0	-9	0	1	1	-9	0	-9	-9	4	0	1	-9	1	0	0	1	0	1	-9	1	1	0	1	2	1	1	1	3	1	2	2	3
11	2	2	4	0	1	0	4	0	0	0	0	0	-9	0	0	0	-9	1	1	-9	4	0	2	-9	0	0	0	1	0	0	-9	0	2	1	2	0	1	2	0	2	2	1	2	1
12	0	0	0	0	0	0	0	0	0	0	0	0	0	-9	-9	-9	1	0	0	-9	2	0	0	0	1	0	0	0	0	0	-9	0	1	2	1	0	2	3	3	0	0	0	0	2
13	0	1	3	0	0	3	3	0	0	0	0	0	0	0	0	0	3	0	3	0	0	0	1	3	4	0	0	3	0	0	4	0	0	0	0	0	0	4	0	4	0	0	0	4
14	0	0	3	0	1	1	2	0	0	1	1	0	-9	0	1	0	-9	0	-9	-9	4	0	3	3	1	1	0	0	0	0	0	0	2	2	1	0	2	2	1	2	2	1	2	1
15	4	4	4	0	2	2	4	1	2	2	-9	2	-9	-9	-9	-9	-9	1	-9	-9	4	0	1	1	3	0	1	2	0	1	-9	1	1	1	2	1	1	2	3	2	2	2	2	2
16	0	0	3	0	1	0	4	0	0	0	0	0	0	0	1	-9	-9	0	-9	-9	3	0	0	3	2	0	0	1	0	0	0	0	1	1	2	0	0	2	0	1	3	3	2	1
17	0	0	0	0	0	0	2	0	0	0	0	0	0	0	0	0	-9	0	-9	-9	2	0	0	0	1	0	0	0	0	0	-9	0	1	1	1	0	0	1	0	0	1	0	0	0
18	0	0	0	0	0	0	1	0	0	0	0	0	0	0	0	0	-9	0	0	-9	2	0	2	0	1	1	0	0	0	1	0	0	2	1	2	1	1	2	1	2	2	2	3	2
19	1	1	4	0	1	1	4	0	0	0	0	0	0	0	-9	-9	-9	0	-9	-9	4	0	1	0	1	1	0	1	0	1	-9	1	2	1	2	0	1	3	1	1	2	3	2	1
20	0	0	2	0	1	0	1	0	0	0	0	0	-9	0	0	0	-9	0	-9	-9	4	0	3	-9	2	1	1	0	0	0	-9	0	1	1	2	0	1	1	0	1	1	0	0	2
21	1	1	4	0	1	1	4	0	0	1	1	3	0	0	0	0	-9	0	-9	-9	2	0	0	0	2	0	0	0	0	0	1	0	1	2	2	0	1	3	1	2	1	0	1	1
22	1	1	4	0	1	1	4	0	0	0	0	1	2	0	0	0	-9	1	-9	-9	3	0	3	0	2	1	1	1	0	0	-9	1	0	0	0	0	0	1	0	1	1	1	0	1
23	2	2	4	1	2	2	4	2	1	1	-9	2	-9	-9	-9	-9	-9	1	-9	-9	4	0	3	0	1	2	1	2	0	2	-9	2	0	0	1	0	1	1	0	0	1	1	1	0
24	1	2	4	0	2	1	4	1	0	0	0	0	0	-9	-9	-9	-9	1	-9	-9	3	0	0	2	0	0	0	1	0	2	-9	1	0	1	1	0	0	1	2	1	0	1	4	1
25	1	1	2	0	0	1	2	0	0	0	0	0	-9	0	0	0	-9	0	-9	-9	3	0	2	-9	1	0	1	0	0	0	-9	0	1	1	1	0	0	2	0	1	0	1	0	1
26	1	1	2	0	1	1	2	0	0	0	0	1	-9	0	1	1	-9	1	-9	-9	3	0	2	-9	1	0	1	0	0	0	0	0	1	1	1	0	0	1	1	1	1	1	1	1
27	2	2	4	1	2	1	4	1	0	0	0	1	-9	-9	-9	-9	-9	-9	-9	-9	2	0	2	0	1	1	0	1	0	2	-9	1	1	2	2	0	2	2	1	2	1	1	3	1
28	1	1	4	0	1	1	4	0	0	0	0	0	0	1	1	-9	-9	1	-9	-9	4	0	3	1	3	0	0	0	0	0	0	1	2	2	2	0	1	4	1	2	2	2	3	2
29	2	2	4	0	1	1	4	1	0	0	0	0	-9	0	0	0	-9	0	-9	-9	4	0	0	0	1	0	1	1	0	2	-9	0	1	0	1	0	0	1	0	2	2	1	4	1
30	1	1	2	1	1	1	2	1	0	0	0	0	-9	0	0	-9	-9	0	-9	-9	4	0	0	2	2	0	0	0	0	0	0	0	1	0	0	0	1	1	0	1	0	0	0	1
31	0	0	4	1	2	1	4	2	0	1	1	1	-9	1	1	-9	-9	2	-9	-9	4	0	1	-9	1	0	1	1	0	1	-9	1	2	2	1	0	2	2	1	3	3	3	4	2
32	1	1	4	0	0	1	4	0	1	2	-9	2	-9	-9	-9	-9	-9	1	-9	-9	3	0	1	0	0	0	0	0	0	2	-9	0	1	2	0	0	1	3	0	2	3	2	4	2
33	0	0	4	0	0	0	4	0	1	0	0	2	3	1	1	-9	-9	1	-9	-9	4	0	3	0	1	0	2	0	0	1	-9	1	0	0	1	0	0	1	0	1	1	1	1	1
34	2	2	3	1	2	1	2	1	0	0	0	0	-9	0	0	0	0	0	0	-9	2	0	3	0	1	0	0	1	0	1	-9	0	0	0	0	0	0	1	1	1	0	0	0	0
35	1	0	4	0	2	2	2	0	0	0	0	0	0	0	-9	-9	-9	0	-9	-9	0	0	1	0	1	0	1	0	0	0	0	0	0	2	2	0	0	2	2	0	0	0	0	1
36	1	0	2	0	2	0	1	0	0	0	4	0	0	0	-9	-9	4	1	4	-9	2	2	0	0	2	2	1	1	0	2	1	0	2	2	3	0	0	3	1	3	0	0	0	3
Controls
37	0	1	0	0	0	0	0	0	0	0	0	0	0	0	0	0	0	0	0	-9	0	0	0	0	0	0	0	0	0	1	0	0	0	0	0	0	0	0	0	0	0	0	0	0
38	0	0	0	0	0	0	0	0	0	0	0	0	0	0	0	0	0	0	0	0	0	0	0	0	0	0	0	0	0	0	0	0	0	0	0	0	0	0	0	0	0	0	0	0
39	0	0	0	0	0	0	0	0	0	0	0	0	0	0	-9	0	-9	0	1	-9	0	0	0	0	0	0	0	0	0	0	0	0	0	1	1	0	1	1	1	1	0	0	1	1
40	0	0	0	0	0	0	0	0	0	0	0	0	0	0	0	0	0	0	0	0	0	0	0	0	0	0	0	0	0	0	0	0	0	0	0	0	0	0	0	0	0	0	0	0
41	0	0	1	0	0	0	1	1	0	0	0	0	0	0	0	0	0	-9	0	-9	0	0	0	0	0	0	0	0	0	0	0	0	0	0	0	0	0	0	0	0	0	0	0	0
42	0	0	0	0	0	0	0	0	0	0	0	0	0	0	0	0	0	0	0	-9	0	0	0	0	0	0	0	0	0	0	0	0	0	0	1	0	0	0	1	0	0	1	0	0
43	0	1	1	0	1	0	1	1	0	0	1	0	0	1	0	0	0	0	1	-9	0	0	0	0	0	0	0	0	0	0	0	0	0	0	1	0	0	1	1	0	0	0	1	1
44	0	1	1	0	1	0	1	1	0	0	1	1	0	0	1	1	1	1	1	-9	0	1	0	0	0	0	0	0	0	0	0	0	0	0	0	0	0	1	1	0	0	0	0	1
45	0	0	0	0	0	0	0	0	0	0	0	0	0	0	0	0	0	0	0	0	0	0	0	0	0	0	0	0	0	0	0	0	0	0	0	0	0	0	0	0	0	0	0	0
46	1	1	1	1	1	1	1	1	0	0	0	0	0	0	1	0	1	1	1	0	1	1	1	1	1	0	0	1	0	1	0	1	1	1	1	1	1	1	1	1	0	1	1	1
47	0	0	0	0	0	0	1	0	0	0	0	0	0	0	0	0	-9	0	-9	-9	0	0	0	0	0	0	0	0	0	2	0	0	0	0	0	0	0	0	0	0	0	0	0	0
48	0	0	0	0	0	0	0	0	0	0	0	0	0	0	0	0	0	0	0	0	0	0	0	0	0	0	0	0	0	0	0	0	0	0	0	0	0	0	0	0	0	0	0	0
49	1	1	1	0	0	0	2	0	0	0	0	0	0	0	0	-9	-9	0	-9	-9	0	0	0	0	0	0	1	1	0	1	0	0	0	0	0	0	0	0	0	0	0	0	0	0
50	0	0	0	0	0	0	0	0	0	0	0	0	0	0	0	0	0	0	0	0	0	0	0	0	0	0	0	0	0	0	0	0	0	0	0	0	0	0	0	0	0	0	0	0
51	0	0	0	0	0	0	0	0	0	0	0	0	0	0	0	0	0	0	0	0	0	0	0	0	0	0	0	0	0	0	0	0	0	0	0	0	0	0	0	0	0	0	0	0
52	0	1	1	1	1	0	1	1	0	0	0	1	0	1	1	1	1	0	0	-9	0	0	0	0	-9	0	0	1	0	1	0	0	0	0	0	0	0	0	0	0	0	0	0	0
53	0	0	0	0	0	0	0	0	0	0	0	0	0	0	0	0	0	0	0	0	0	0	0	0	0	0	0	0	0	0	0	0	0	0	0	0	0	0	0	0	0	0	0	0
54	0	0	0	0	0	0	0	0	0	0	0	0	0	0	0	0	0	0	0	0	0	0	0	0	0	0	0	0	0	0	0	0	0	0	0	1	1	1	1	0	1	1	1	1
55	1	3	3	1	1	0	1	1	0	0	1	1	0	0	1	1	1	0	0	-9	0	0	0	0	0	0	0	0	0	0	0	0	0	0	0	0	0	0	0	0	0	0	0	0
56	0	0	0	0	0	0	0	0	0	0	0	0	0	0	0	0	0	0	0	0	0	0	0	0	0	0	0	0	0	0	0	0	0	0	0	0	0	0	0	0	0	0	0	0
57	0	1	0	0	0	0	0	0	0	0	0	0	0	0	0	0	0	0	0	0	0	0	0	0	0	0	0	0	0	0	0	0	0	0	0	0	0	0	0	0	0	0	0	0
58	0	0	1	0	0	0	0	0	0	0	1	0	0	2	0	0	0	0	0	0	0	0	0	0	0	0	0	0	0	0	0	0	1	1	1	0	1	0	1	0	0	0	0	0
59	0	0	0	0	0	0	0	0	0	0	0	0	0	0	0	0	0	0	0	0	0	0	0	0	0	0	0	0	0	0	0	0	0	0	0	0	0	0	0	0	0	0	0	0
60	1	1	1	0	1	0	0	0	0	0	0	0	0	0	0	0	0	0	0	0	0	1	0	0	0	0	0	0	0	1	0	0	0	0	0	0	0	0	0	0	0	0	0	0
61	0	0	0	0	0	0	0	0	0	0	0	0	0	0	0	0	0	0	0	0	0	0	0	0	0	0	0	0	0	0	0	0	0	0	0	0	0	0	0	0	0	0	0	0
62	1	1	1	0	1	0	1	0	0	0	0	0	0	0	0	0	0	0	0	0	0	0	0	0	0	1	0	1	0	1	1	0	1	1	1	0	1	-9	0	0	0	0	0	0
63	0	0	0	1	0	1	0	1	0	0	0	0	0	0	0	0	0	0	0	0	0	0	0	0	0	0	0	0	0	0	0	0	0	0	0	0	0	0	0	0	0	0	0	0
64	0	0	0	0	0	0	0	0	0	0	0	0	0	0	0	0	0	0	0	0	0	0	0	0	0	0	0	0	0	0	0	0	0	0	0	0	0	0	0	0	0	0	0	0
65	0	0	0	0	0	0	0	0	0	0	0	0	0	0	0	0	0	0	0	0	0	0	0	0	0	0	0	0	0	0	0	0	0	0	0	0	0	0	0	0	0	0	0	0
66	0	0	0	0	0	0	0	0	0	0	0	0	0	0	0	0	0	0	0	0	0	0	0	0	0	0	0	0	0	0	0	0	0	0	0	0	0	0	0	0	0	0	0	0
67	0	0	0	0	0	0	0	0	0	0	0	0	0	0	0	0	0	0	0	0	0	0	0	0	0	0	0	0	0	0	0	0	0	0	0	0	0	0	0	0	0	0	0	0
68	0	0	0	0	0	0	0	0	0	0	0	0	0	0	0	0	0	0	0	0	0	0	0	0	0	0	0	0	0	0	0	0	0	0	0	0	0	0	0	0	0	0	0	0
69	1	1	2	0	1	1	2	0	0	0	0	0	0	-9	-9	-9	-9	0	-9	-9	0	0	0	0	0	0	0	1	0	1	0	0	0	0	1	1	1	0	1	0	0	0	0	1
70	0	0	0	0	0	0	0	0	0	0	0	0	0	-9	0	-9	-9	0	0	-9	0	0	0	0	0	0	0	0	0	0	0	0	0	0	0	0	0	0	0	0	0	0	0	0
71	1	1	1	0	0	0	1	0	0	0	0	0	0	-9	-9	-9	-9	0	-9	-9	0	0	0	0	0	0	0	1	0	1	0	0	0	0	0	0	0	0	1	1	0	0	0	0
72	0	0	0	0	0	0	0	0	0	0	0	0	0	-9	-9	-9	-9	0	0	-9	0	0	0	0	0	0	0	0	0	0	0	0	0	0	0	0	0	0	0	0	0	0	0	0

## Sheet: WHODAS
WHODAS 2.0
	Understanding & Communicating						Getting Around					Self-Care				Getting Along With People					Life Activities								Participation in Society								Days
Patient ID	D1.1	D1.2	D1.3	D1.4	D1.5	D1.6	D2.1	D2.2	D2.3	D2.4	D2.5	D3.1	D3.2	D3.3	D3.4	D4.1	D4.2	D4.3	D4.4	D4.5	D5.1	D5.2	D5.3	D5.4	D5.5	D5.6	D5.7	D5.8	D6.1	D6.2	D6.3	D6.4	D6.5	D6.6	D6.7	D6.8	H1	H2	H3
Cases
1	2	1	0	0	0	0	0	0	0	0	0	0	0	0	1	0	0	1	0	0	0	1	0	0	0	0	0	0	0	0	2	2	4	0	0	0	30	1	0
2	0	0	0	0	0	0	0	3	2	1	3	1	0	0	2	1	1	2	3	0	0	1	2	0	-9	-9	-9	-9	3	2	4	2	4	0	0	0	30	0	0
3	3	0	4	2	0	0	4	4	2	0	1	0	0	0	2	0	0	0	0	0	0	0	0	2	3	0	0	0	0	0	2	1	0	4	3	3	30	7	23
4	3	2	2	1	0	0	0	2	0	0	2	0	0	0	0	0	0	0	0	0	0	0	0	0	0	0	0	0	0	0	0	0	0	0	0	0	30	0	30
5	0	0	0	0	0	0	0	0	0	0	0	0	0	0	0	0	0	0	0	0	0	0	0	0	0	0	0	0	0	0	0	4	0	0	0	0	0	0	0
6	2	2	2	3	0	1	3	2	1	1	3	0	0	0	0	0	0	0	0	0	1	2	3	2	1	1	1	1	1	0	1	1	1	2	2	2	20	15	5
7	0	1	2	0	0	0	1	0	0	0	4	0	0	0	0	0	0	0	0	0	2	2	0	3	2	1	2	2	0	2	4	0	4	5	5	1	30	0	0
8	0	0	0	0	0	0	0	0	0	0	3	0	0	0	2	2	0	0	2	0	0	0	1	1	-9	-9	-9	-9	2	1	1	2	2	1	0	0	30	2	28
9	0	0	0	1	0	0	1	0	0	0	1	0	0	0	0	0	0	0	0	0	0	1	1	0	-9	-9	-9	-9	1	0	1	1	1	1	0	0	10	0	10
10	2	1	0	0	0	0	2	2	2	1	4	0	0	0	2	0	0	0	0	0	2	1	1	0	-9	-9	-9	-9	2	1	1	1	1	1	2	0	30	10	20
11	0	0	0	0	0	0	4	2	2	1	4	0	0	0	0	0	0	0	0	0	1	0	0	2	2	0	0	2	2	1	2	4	3	1	2	1	30	5	25
12	3	1	0	0	0	0	0	0	0	0	0	0	0	0	0	0	0	0	0	0	0	0	0	0	0	0	0	0	3	1	1	1	1	0	0	0	10	0	10
13	0	0	0	0	0	0	4	0	0	0	4	0	0	0	0	0	0	0	0	0	0	0	0	0	4	4	0	0	0	0	0	2	0	3	0	0	30	30	0
14	2	1	3	2	1	1	3	0	1	2	3	0	0	0	2	1	2	1	1	0	1	1	1	1	-9	-9	-9	-9	1	1	2	0	1	0	0	1	30	0	30
15	3	2	3	3	2	2	4	4	2	3	4	2	2	1	4	2	1	2	2	2	2	3	1	3	-9	-9	-9	-9	2	2	2	1	2	0	2	1	30	3	27
16	0	0	0	0	0	0	3	0	1	1	4	0	0	0	0	2	0	0	2	0	1	1	1	1	-9	-9	-9	-9	0	1	3	0	3	1	0	0	30	0	30
17	1	1	0	0	0	0	0	0	0	0	2	0	0	0	0	1	0	0	1	0	1	1	0	0	-9	-9	-9	-9	0	1	1	0	1	0	0	0	10	0	10
18	1	1	0	0	1	1	0	0	0	0	1	0	0	0	0	2	0	1	2	0	0	0	0	0	-9	-9	-9	-9	3	1	2	0	2	0	0	0	30	0	30
19	0	0	0	0	1	0	4	1	0	0	4	0	0	0	1	1	1	0	1	0	0	0	0	0	-9	-9	-9	-9	2	1	2	0	2	0	0	0	20	0	20
20	1	2	0	1	0	0	2	0	0	0	1	0	0	0	1	0	0	0	0	0	0	0	0	0	-9	-9	-9	-9	0	2	1	0	1	0	0	1	30	2	28
21	1	1	0	0	0	0	4	1	2	2	4	1	0	0	1	1	0	0	1	0	1	1	1	1	-9	-9	-9	-9	1	1	3	0	3	0	1	1	30	0	30
22	0	1	1	1	0	0	4	1	1	2	4	0	0	0	2	1	0	0	1	0	1	0	1	1	-9	-9	-9	-9	0	1	1	0	1	0	0	0	30	6	24
23	1	2	1	1	1	0	4	2	2	3	4	1	1	0	3	1	0	0	1	0	2	2	1	2	-9	-9	-9	-9	1	1	0	0	0	0	0	0	30	3	27
24	1	2	1	1	1	0	4	2	2	2	4	0	0	0	1	1	0	0	0	0	2	2	2	2	-9	-9	-9	-9	3	2	1	1	2	1	0	1	30	0	30
25	2	1	0	1	0	0	2	1	1	1	2	0	0	0	0	0	0	0	0	0	0	0	0	0	-9	-9	-9	-9	0	0	1	0	2	0	0	1	10	0	10
26	0	0	0	0	0	0	2	1	0	1	2	0	0	0	0	1	0	0	1	0	1	0	0	1	-9	-9	-9	-9	1	0	1	1	1	0	0	0	10	0	10
27	1	1	0	0	1	1	4	2	2	2	4	0	0	0	1	2	1	1	2	1	0	0	0	0	-9	-9	-9	-9	3	1	2	0	2	1	1	0	30	0	30
28	2	1	1	0	0	0	4	1	1	1	4	0	0	0	0	2	1	0	2	0	1	2	2	2	-9	-9	-9	-9	3	2	3	0	2	0	1	1	30	1	29
29	0	0	0	0	0	0	4	2	2	2	4	0	0	0	0	1	0	0	1	0	0	0	0	0	-9	-9	-9	-9	4	1	2	0	1	0	1	0	30	0	30
30	0	0	0	1	0	0	2	1	1	2	2	0	0	0	2	0	0	0	0	0	0	0	0	0	-9	-9	-9	-9	0	0	2	0	1	0	0	0	20	0	20
31	1	1	1	1	0	0	4	0	2	2	4	1	0	0	0	3	1	1	2	0	1	1	1	1	-9	-9	-9	-9	4	1	3	1	3	0	1	1	30	0	30
32	0	0	0	0	1	0	4	1	1	0	4	2	1	0	2	3	1	1	2	0	2	2	2	2	-9	-9	-9	-9	4	2	2	0	2	0	1	0	30	0	30
33	0	0	0	0	0	0	4	0	0	0	4	0	1	0	0	2	1	1	2	0	1	1	1	1	-9	-9	-9	-9	1	0	1	0	1	0	0	0	30	2	28
34	1	0	0	0	0	0	3	2	1	2	2	0	0	0	0	0	0	0	0	0	0	0	0	0	0	0	0	0	0	0	0	0	0	1	0	0	15	1	14
35	1	1	1	0	0	0	1	0	0	0	2	0	0	0	0	2	0	0	3	0	0	0	0	0	-9	-9	-9	-9	1	1	3	0	3	2	1	3	30	0	30
36	0	1	2	2	0	0	2	1	1	1	1	0	0	0	0	0	0	0	0	0	2	2	1	2	4	3	2	2	0	0	0	2	2	2	0	1	15	0	15
Controls
37	0	0	0	0	0	0	0	1	0	0	0	0	0	0	0	0	0	0	0	0	0	0	0	0	-9	-9	-9	-9	0	0	0	0	0	0	0	0	0	0	0
38	0	0	0	0	0	0	0	0	0	0	0	0	0	0	0	0	0	0	0	0	0	0	0	0	0	0	0	0	0	0	0	0	0	0	0	0	0	0	0
39	1	1	0	1	1	1	0	0	0	0	0	0	0	0	1	1	1	1	1	0	1	0	1	1	1	0	1	1	1	0	0	0	1	1	0	0	10	2	8
40	0	0	0	0	0	0	0	0	0	0	0	0	0	0	0	0	0	0	0	0	0	0	0	0	-9	-9	-9	-9	0	0	0	0	0	0	0	0	0	0	0
41	0	0	0	0	0	0	1	0	0	1	1	0	0	0	1	0	0	0	0	0	0	0	0	0	-9	-9	-9	-9	0	0	0	0	0	0	0	0	2	0	2
42	1	1	0	0	0	0	0	0	0	0	0	0	0	0	0	1	0	0	1	0	0	0	0	0	0	0	0	0	0	0	0	0	0	0	0	0	2	0	0
43	0	0	0	0	0	0	0	0	0	0	0	0	0	0	0	1	1	1	1	1	0	0	0	0	1	1	1	1	1	1	1	1	1	1	1	1	5	0	3
44	1	1	1	1	0	0	1	1	0	1	1	0	0	1	1	0	0	0	0	0	1	1	1	1	1	0	1	1	0	1	0	1	1	1	1	0	0	0	0
45	0	0	0	0	0	0	0	0	0	0	0	0	0	0	0	0	0	0	0	0	0	0	0	0	0	0	0	0	1	1	1	0	0	0	0	1	0	0	0
46	1	1	1	1	1	1	1	1	1	1	1	0	0	0	0	0	0	0	0	0	1	1	1	1	0	0	0	0	1	1	1	1	1	1	1	1	0	0	0
47	0	0	0	0	0	0	0	0	0	0	1	0	0	0	0	0	0	0	0	0	0	0	0	0	-9	-9	-9	-9	0	0	0	0	0	0	0	0	0	0	0
48	0	0	0	0	0	0	0	0	0	0	0	0	0	0	0	0	0	0	0	0	0	0	0	0	0	0	0	0	0	0	0	0	0	0	0	0	0	0	0
49	0	0	0	0	0	0	1	1	0	0	2	0	0	0	0	0	0	0	0	0	0	0	0	0	-9	-9	-9	-9	0	0	0	0	0	0	0	0	0	0	0
50	0	0	0	0	0	0	1	0	0	0	0	0	0	0	0	1	1	1	1	1	1	1	1	1	-9	-9	-9	-9	0	0	0	0	0	0	0	0	0	0	0
51	0	0	0	0	0	0	0	0	0	0	0	0	0	0	0	0	0	0	0	0	0	0	0	0	0	0	0	0	0	0	0	0	0	0	0	0	0	0	0
52	0	1	0	0	0	0	1	1	0	1	1	0	0	0	0	0	0	0	0	0	1	0	0	0	-9	-9	-9	-9	0	0	0	0	0	0	0	0	0	0	0
53	0	0	0	0	0	0	0	0	0	0	0	0	0	0	0	0	0	0	0	0	0	0	0	0	-9	-9	-9	-9	0	0	0	0	0	0	0	0	0	0	0
54	0	0	0	0	0	0	0	0	0	0	0	0	0	0	0	0	0	0	0	0	0	0	0	0	-9	-9	-9	-9	0	0	0	0	0	1	1	1	7	7	0
55	0	0	0	0	0	1	1	0	0	0	0	0	0	0	0	0	0	0	0	0	0	1	0	1	-9	-9	-9	-9	0	0	0	1	1	1	1	1	7	7	0
56	0	0	0	0	0	0	0	0	0	0	0	0	0	0	0	0	0	0	0	0	0	0	0	0	0	0	0	0	0	0	0	0	0	0	0	0	0	0	0
57	0	0	0	0	0	0	0	0	0	0	0	0	0	0	0	0	0	0	0	0	0	0	0	0	0	0	0	0	0	0	0	0	0	0	0	0	0	0	0
58	2	3	2	1	1	2	2	0	0	0	0	0	0	0	0	1	2	0	2	0	0	0	0	0	0	0	0	0	0	0	1	2	1	1	1	1	2	2	0
59	0	0	0	0	0	0	0	0	0	0	0	0	0	0	0	0	0	0	0	0	0	0	0	0	-9	-9	-9	-9	0	0	0	0	0	0	0	0	0	0	0
60	0	0	0	0	0	0	1	1	1	0	0	0	0	0	0	0	0	0	0	1	0	0	0	0	-9	-9	-9	-9	0	0	0	0	0	0	0	0	2	0	0
61	0	0	0	0	0	0	0	0	0	0	0	0	0	0	0	0	0	0	0	0	0	0	0	0	-9	-9	-9	-9	0	0	0	0	0	0	0	0	0	0	0
62	0	0	0	0	0	0	1	1	0	0	1	0	0	0	0	0	0	0	0	0	0	0	0	0	0	0	0	0	0	0	1	0	1	0	0	0	5	2	3
63	0	0	0	0	0	0	0	0	0	0	0	0	0	0	0	0	0	0	0	0	0	0	0	0	0	0	0	0	0	0	0	0	0	0	0	0	0	0	0
64	0	0	0	0	0	0	0	0	0	0	0	0	0	0	0	0	0	0	0	0	0	0	0	0	-9	-9	-9	-9	0	0	0	0	0	0	0	0	0	0	0
65	0	0	0	0	0	0	0	0	0	0	0	0	0	0	0	0	0	0	0	0	0	0	0	0	0	0	0	0	0	0	0	0	0	0	0	0	0	0	0
66	0	0	0	0	0	0	0	0	0	0	0	0	0	0	0	0	0	0	0	0	0	0	0	0	-9	-9	-9	-9	0	0	0	0	0	0	0	0	0	0	0
67	0	0	0	0	0	0	0	0	0	0	0	0	0	0	0	0	0	0	0	0	0	0	0	0	0	0	0	0	0	0	0	0	0	0	0	0	0	0	0
68	0	0	0	0	0	0	0	0	0	0	0	0	0	0	0	0	0	0	0	0	0	0	0	0	0	0	0	0	0	0	0	0	0	0	0	0	0	0	0
69	1	2	1	0	0	1	2	1	1	1	2	0	0	0	0	0	0	0	1	0	1	1	0	0	-9	-9	-9	-9	0	0	0	1	0	0	1	0	15	0	15
70	0	0	0	0	0	0	0	0	0	0	0	0	0	0	0	1	0	1	1	0	1	0	1	1	0	0	0	0	0	0	0	0	0	0	0	0	0	0	0
71	1	2	0	0	1	0	1	0	0	0	1	0	0	0	0	0	0	0	0	0	1	2	0	0	-9	-9	-9	-9	0	0	0	1	1	0	0	0	10	0	10
72	0	0	0	0	0	0	0	0	0	0	0	0	0	0	0	0	0	0	0	0	0	0	0	0	1	0	0	0	0	0	0	0	0	0	0	0	0	0	0
